# Supplementary material for: Predicting which genes will respond to transcription factor perturbations
Source: G3 (Bethesda). 2022 Jun 6;12(8):jkac144. doi: 10.1093/g3journal/jkac144 (PMC9339286; doi:10.1093/g3journal/jkac144)
Supplement: jkac144_Supplemental_File_S1 [file jkac144_supplemental_file_s1.zip › jkac144_Supplemental_File_S1.csv]

TF	AUPRC	Random expectation	p-value	Full model / random	For SHAP analysis	TF binding only	Binding / random	GEX only	GEX / random
YLR403W (SFP1)	0.49	0.4	3.7e-20	1.22	TRUE	0.47	1.16	0.5	1.24
YEL009C (GCN4)	0.41	0.31	7.0e-33	1.32	TRUE	0.41	1.32	0.39	1.25
YLR451W (LEU3)	0.28	2.69e-02	0	10.42	TRUE	0.26	9.7	0.07	2.43
YDR034C (LYS14)	0.23	6.61e-02	1.6e-111	3.52	TRUE	0.19	2.88	0.13	1.9
YIL036W (CST6)	0.19	6.48e-03	0	29.43	TRUE	0.13	20.66	0.03	3.96
YPL248C (GAL4)	0.19	0.1	2.4e-30	1.83	TRUE	0.17	1.6	0.14	1.4
YJR060W (CBF1)	0.19	7.19e-02	2.5e-39	2.64	TRUE	0.19	2.68	0.1	1.35
YNL199C (GCR2)	0.17	1.96e-02	7.4e-259	8.83	TRUE	0.12	6.26	0.09	4.55
YMR182C (RGM1)	0.14	1.94e-02	4.3e-109	7.23	TRUE	0.13	6.63	0.03	1.48
YJL056C (ZAP1)	0.13	0.11	2.8e-04	1.18	TRUE	0.12	1.11	0.12	1.13
YKL038W (RGT1)	0.12	1.18e-02	6.9e-146	9.8	TRUE	0.13	10.8	0.01	1.25
YOR344C (TYE7)	0.11	3.55e-02	4.4e-50	3.1	TRUE	0.09	2.57	0.08	2.38
YOL108C (INO4)	9.71e-02	2.9e-02	4.0e-37	3.35	TRUE	0.09	3.23	0.04	1.24
YPL075W (GCR1)	2.49e-02	3.24e-03	9.2e-59	7.69	TRUE	0.02	7.58	0.04	11.6
