# Supplementary material for: Predicting which genes will respond to transcription factor perturbations
Source: G3 (Bethesda). 2022 Jun 6;12(8):jkac144. doi: 10.1093/g3journal/jkac144 (PMC9339286; doi:10.1093/g3journal/jkac144)
Supplement: jkac144_Supplemental_File_S2 [file jkac144_supplemental_file_s2.zip]

Archive with 1 entries (1 files):
- jkac144_Supplemental_File_S2.csv
