# Supplementary material for: Predicting which genes will respond to transcription factor perturbations
Source: G3 (Bethesda). 2022 Jun 6;12(8):jkac144. doi: 10.1093/g3journal/jkac144 (PMC9339286; doi:10.1093/g3journal/jkac144)
Supplement: jkac144_Supplemental_File_S2 [file jkac144_supplemental_file_s2.zip › jkac144_Supplemental_File_S2.csv]

TF	AUPRC	Random expectation	p-value	Full model / random	For SHAP analysis	TF binding only	Binding / random	GEX only	GEX / random
YEL009C (GCN4)	0.45	0.31	1.9e-12	1.44	TRUE	0.42	1.35	0.37	1.2
YHR178W (STB5)	0.28	9.6e-02	1.4e-21	2.96	TRUE	0.21	2.15	0.16	1.71
YLR256W (HAP1)	0.24	0.12	4.8e-16	2.0	TRUE	0.17	1.45	0.17	1.45
YLR451W (LEU3)	0.24	2.69e-02	1.8e-43	8.9	TRUE	0.15	5.42	0.07	2.75
YBL103C (RTG3)	0.23	7.95e-02	9.8e-48	2.93	TRUE	0.09	1.12	0.18	2.31
YAL051W (OAF1)	0.22	0.1	2.4e-28	2.14	TRUE	0.11	1.09	0.16	1.57
YJR060W (CBF1)	0.21	7.19e-02	2.0e-06	2.89	TRUE	0.18	2.53	0.1	1.36
YNL199C (GCR2)	0.19	1.96e-02	1.4e-44	9.65	TRUE	0.15	7.4	0.07	3.45
YOR344C (TYE7)	0.18	3.55e-02	5.0e-18	4.98	TRUE	0.12	3.35	0.08	2.25
YOL067C (RTG1)	0.17	1.91e-02	2.7e-25	9.12	TRUE	0.09	4.69	0.06	3.03
YKL038W (RGT1)	0.17	1.18e-02	6.0e-08	14.27	TRUE	0.17	14.21	0.02	1.48
YOR363C (PIP2)	0.15	6.8e-03	4.6e-08	22.55	TRUE	0.11	16.01	0.01	1.05
YOL108C (INO4)	7.68e-02	2.9e-02	0.013909455011320881	2.65	FALSE	0.05	1.87	0.04	1.46
YMR280C (CAT8)	4.62e-02	1.43e-02	0.13249413905334756	3.24	FALSE	0.04	2.82	0.01	0.94
YBR239C (ERT1)	4.52e-02	3.24e-03	0.041656591144578564	13.94	FALSE	0.09	29.15	0.0	1.28
YJL089W (SIP4)	4.31e-02	1.62e-03	0.1711805053423181	26.62	FALSE	0.03	18.69	0.0	0.74
YPL075W (GCR1)	4.18e-02	3.24e-03	0.13449143591065332	12.91	FALSE	0.02	7.07	0.03	8.43
YGL162W (SUT1)	2.23e-02	1.09e-02	0.36214941455549204	2.06	FALSE	0.02	1.44	0.02	1.44
YPL133C (RDS2)	6.68e-03	8.42e-03	0.07560444679235552	0.79	FALSE	0.01	1.0	0.01	1.01
