# Supplementary material for: Predicting which genes will respond to transcription factor perturbations
Source: G3 (Bethesda). 2022 Jun 6;12(8):jkac144. doi: 10.1093/g3journal/jkac144 (PMC9339286; doi:10.1093/g3journal/jkac144)
Supplement: jkac144_Supplemental_File_S3 [file jkac144_supplemental_file_s3.zip › jkac144_Supplemental_File_S3.csv]

TF	AUPRC	Random expectation	p-value	Full model / random	For SHAP analysis	TF binding only	Binding / random	GEX only	GEX / random
ENSG00000113658 (SMAD5)	0.63	0.21	2.3e-290	2.99	TRUE	0.31	1.49	0.53	2.51
ENSG00000143390 (RFX5)	0.63	0.19	0	3.26	TRUE	0.22	1.13	0.54	2.79
ENSG00000105698 (USF2)	0.61	0.27	1.0e-131	2.26	TRUE	0.32	1.18	0.56	2.05
ENSG00000074219 (TEAD2)	0.61	0.24	7.7e-277	2.57	TRUE	0.25	1.07	0.55	2.32
ENSG00000177045 (SIX5)	0.6	0.2	0	2.99	TRUE	0.22	1.11	0.52	2.56
ENSG00000131931 (THAP1)	0.58	0.22	2.9e-225	2.67	TRUE	0.27	1.23	0.52	2.37
ENSG00000185591 (SP1)	0.58	0.19	5.8e-293	3.02	TRUE	0.26	1.38	0.49	2.58
ENSG00000187098 (MITF)	0.57	0.25	1.3e-140	2.3	TRUE	0.3	1.21	0.51	2.06
ENSG00000197905 (TEAD4)	0.56	0.17	0	3.36	TRUE	0.22	1.32	0.48	2.88
ENSG00000198176 (TFDP1)	0.55	0.18	0	3.07	TRUE	0.25	1.39	0.48	2.66
ENSG00000105722 (ERF)	0.51	0.16	0	3.22	TRUE	0.2	1.27	0.44	2.83
ENSG00000130522 (JUND)	0.49	0.15	0	3.36	TRUE	0.2	1.39	0.47	3.21
ENSG00000111206 (FOXM1)	0.49	0.12	0	3.99	TRUE	0.14	1.15	0.44	3.61
ENSG00000143379 (SETDB1)	0.34	7.38e-02	0	4.57	TRUE	0.08	1.04	0.27	3.67
ENSG00000162772 (ATF3)	0.28	3.8e-02	0	7.38	TRUE	0.05	1.3	0.2	5.33
ENSG00000102145 (GATA1)	0.25	9.16e-02	3.4e-197	2.76	TRUE	0.1	1.13	0.22	2.41
ENSG00000134138 (MEIS2)	0.24	2.89e-02	0	8.37	TRUE	0.04	1.32	0.2	7.04
ENSG00000001167 (NFYA)	0.23	7.11e-02	1.4e-306	3.3	TRUE	0.07	1.01	0.22	3.03
ENSG00000186918 (ZNF395)	0.23	2.3e-02	0	10.14	TRUE	0.04	1.54	0.2	8.65
ENSG00000141568 (FOXK2)	0.22	3.91e-02	0	5.74	TRUE	0.04	1.02	0.23	5.91
ENSG00000144161 (ZC3H8)	0.22	9.46e-02	3.8e-117	2.34	TRUE	0.1	1.05	0.21	2.18
ENSG00000173039 (RELA)	0.22	5.47e-02	0	3.96	TRUE	0.06	1.12	0.18	3.34
ENSG00000123358 (NR4A1)	0.21	2.93e-02	0	7.28	TRUE	0.03	1.17	0.16	5.39
ENSG00000179348 (GATA2)	0.2	1.03e-02	0	19.78	TRUE	0.01	1.31	0.13	12.41
ENSG00000177463 (NR2C2)	0.16	3.03e-02	0	5.44	TRUE	0.03	0.99	0.13	4.32
ENSG00000120837 (NFYB)	0.16	3.49e-02	0	4.57	TRUE	0.04	1.2	0.14	3.91
ENSG00000185551 (NR2F2)	0.15	1.67e-02	0	8.8	TRUE	0.02	1.08	0.13	7.94
ENSG00000082641 (NFE2L1)	0.14	3.08e-02	0	4.64	TRUE	0.03	1.12	0.12	3.81
ENSG00000160633 (SAFB)	0.13	5.33e-02	2.5e-94	2.39	TRUE	0.07	1.27	0.14	2.58
ENSG00000126561 (STAT5A)	0.11	5.33e-03	0	19.75	TRUE	0.01	1.44	0.07	12.9
ENSG00000172273 (HINFP)	9.26e-02	3.52e-02	5.3e-123	2.63	TRUE	0.04	1.13	0.08	2.3
ENSG00000126746 (ZNF384)	8.75e-02	1.95e-02	0	4.48	TRUE	0.03	1.41	0.08	3.84
ENSG00000112658 (SRF)	4.73e-02	6.65e-03	0	7.11	TRUE	0.01	1.52	0.04	6.1
ENSG00000177485 (ZBTB33)	3.35e-02	1.01e-02	1.2e-213	3.31	TRUE	0.01	1.13	0.03	3.25
ENSG00000156273 (BACH1)	3.22e-02	1.69e-03	0	19.05	TRUE	0.0	1.13	0.07	39.71
ENSG00000060138 (YBX3)	3.13e-02	7.92e-03	1.3e-151	3.95	TRUE	0.01	1.0	0.03	4.01
ENSG00000158773 (USF1)	2.62e-02	6.71e-03	2.1e-09	3.91	TRUE	0.01	1.56	0.03	3.89
ENSG00000115816 (CEBPZ)	2.35e-02	7.45e-03	3.3e-39	3.15	TRUE	0.01	0.99	0.03	3.36
ENSG00000130254 (SAFB2)	2.18e-02	4.86e-03	2.1e-61	4.5	TRUE	0.0	1.0	0.02	3.75
ENSG00000106459 (NRF1)	1.91e-02	5.81e-03	0	3.28	TRUE	0.01	0.89	0.06	10.03
ENSG00000166478 (ZNF143)	3.6e-03	7.39e-04	2.1e-201	4.86	TRUE	0.0	1.16	0.01	6.97
ENSG00000147421 (HMBOX1)	3.27e-03	7.92e-04	6.5e-05	4.13	TRUE	0.0	2.26	0.0	6.29
