# Supplementary material for: Predicting which genes will respond to transcription factor perturbations
Source: G3 (Bethesda). 2022 Jun 6;12(8):jkac144. doi: 10.1093/g3journal/jkac144 (PMC9339286; doi:10.1093/g3journal/jkac144)
Supplement: jkac144_Supplemental_File_S4 [file jkac144_supplemental_file_s4.zip › jkac144_Supplemental_File_S4.csv]

TF	AUPRC	Random expectation	p-value	Full model / random	For SHAP analysis	TF binding only	Binding / random	GEX only	GEX / random
ENSG00000172216 (CEBPB)	0.59	0.36	3.0e-73	1.62	TRUE	0.39	1.08	0.52	1.42
ENSG00000177606 (JUN)	0.37	0.16	1.7e-206	2.3	TRUE	0.17	1.05	0.26	1.59
ENSG00000111704 (NANOG)	0.35	0.21	3.9e-55	1.7	TRUE	0.22	1.07	0.29	1.39
ENSG00000105698 (USF2)	0.3	0.18	1.1e-54	1.65	TRUE	0.19	1.08	0.26	1.43
ENSG00000140262 (TCF12)	0.27	0.14	1.8e-79	2.01	TRUE	0.16	1.16	0.21	1.54
ENSG00000175592 (FOSL1)	0.25	7.84e-02	0	3.22	TRUE	0.08	1.02	0.15	1.87
ENSG00000118260 (CREB1)	0.23	0.18	3.1e-12	1.29	TRUE	0.19	1.05	0.2	1.11
ENSG00000136997 (MYC)	0.18	7.65e-02	2.8e-118	2.31	TRUE	0.09	1.17	0.13	1.69
ENSG00000100811 (YY1)	0.14	5.88e-02	1.2e-123	2.36	TRUE	0.06	1.1	0.11	1.85
ENSG00000158773 (USF1)	0.13	4.41e-02	9.2e-186	2.84	TRUE	0.05	1.23	0.1	2.26
ENSG00000177045 (SIX5)	8.43e-02	2.36e-02	2.7e-239	3.58	TRUE	0.02	1.02	0.05	2.26
ENSG00000162772 (ATF3)	7.55e-02	1.17e-02	0	6.47	TRUE	0.01	1.03	0.04	3.26
ENSG00000197905 (TEAD4)	6.85e-02	2.03e-02	9.4e-156	3.37	TRUE	0.03	1.23	0.06	2.84
ENSG00000169016 (E2F6)	5.22e-02	2.09e-02	4.2e-65	2.5	TRUE	0.03	1.36	0.05	2.23
ENSG00000198517 (MAFK)	4.35e-02	9.24e-03	5.8e-237	4.71	TRUE	0.01	1.32	0.04	4.5
ENSG00000143390 (RFX5)	3.07e-02	6.76e-03	9.4e-255	4.54	TRUE	0.01	1.25	0.05	7.08
ENSG00000120738 (EGR1)	2.57e-02	6.65e-03	0	3.86	TRUE	0.01	1.07	0.02	2.67
ENSG00000119950 (MXI1)	2.51e-02	7.66e-03	3.4e-45	3.28	TRUE	0.01	1.89	0.02	3.2
ENSG00000115966 (ATF2)	2.42e-02	2.75e-03	0	8.83	TRUE	0.0	1.21	0.01	3.76
ENSG00000106459 (NRF1)	2.36e-02	1.83e-02	2.1e-05	1.29	TRUE	0.02	0.98	0.01	0.81
ENSG00000154727 (GABPA)	1.67e-02	4.38e-03	1.5e-266	3.82	TRUE	0.0	1.04	0.04	9.12
ENSG00000186350 (RXRA)	5.57e-02	1.32e-03	1.4e-03	42.19	FALSE	0.04	31.47	0.06	48.56
ENSG00000171606 (ZNF274)	2.2e-04	2.64e-04	0.2957156077140496	0.83	FALSE	0.0	1.0	0.0	1.64
