# Supplementary material for: Predicting which genes will respond to transcription factor perturbations
Source: G3 (Bethesda). 2022 Jun 6;12(8):jkac144. doi: 10.1093/g3journal/jkac144 (PMC9339286; doi:10.1093/g3journal/jkac144)
Supplement: jkac144_Supplemental_File_S5 [file jkac144_supplemental_file_s5.zip › jkac144_Supplemental_File_S5.csv]

TF	AUPRC	Random expectation	p-value	Full model / random	For SHAP analysis	TF binding only	Binding / random	GEX only	GEX / random
ENSG00000179388 (EGR3)	0.45	0.19	1.6e-86	2.33	TRUE	0.3	1.57	0.32	1.7
ENSG00000185591 (SP1)	0.45	0.23	5.9e-29	1.93	TRUE	0.34	1.46	0.36	1.56
ENSG00000174332 (GLIS1)	0.42	0.15	6.1e-160	2.71	TRUE	0.24	1.56	0.28	1.83
ENSG00000172006 (ZNF554)	0.41	0.25	9.0e-33	1.65	TRUE	0.29	1.19	0.36	1.47
ENSG00000118922 (KLF12)	0.4	0.18	1.8e-121	2.2	TRUE	0.21	1.14	0.29	1.61
ENSG00000105866 (SP4)	0.38	0.18	2.1e-61	2.07	TRUE	0.24	1.29	0.29	1.58
ENSG00000181315 (ZNF322)	0.36	0.13	0	2.86	TRUE	0.14	1.11	0.25	1.95
ENSG00000102974 (CTCF)	0.36	0.15	2.1e-146	2.42	TRUE	0.18	1.23	0.29	1.95
ENSG00000125945 (ZNF436)	0.36	0.15	7.8e-164	2.35	TRUE	0.17	1.11	0.27	1.77
ENSG00000167182 (SP2)	0.35	0.18	8.3e-50	1.94	TRUE	0.24	1.32	0.26	1.44
ENSG00000057657 (PRDM1)	0.35	0.12	1.7e-294	2.87	TRUE	0.15	1.24	0.23	1.85
ENSG00000169957 (ZNF768)	0.32	0.18	2.3e-76	1.8	TRUE	0.18	1.02	0.29	1.59
ENSG00000267680 (ZNF224)	0.31	0.12	0	2.72	TRUE	0.12	1.01	0.22	1.87
ENSG00000197134 (ZNF257)	0.31	0.13	2.4e-212	2.4	TRUE	0.13	1.06	0.21	1.62
ENSG00000065029 (ZNF76)	0.29	0.15	9.0e-90	1.95	TRUE	0.16	1.05	0.25	1.67
ENSG00000096654 (ZNF184)	0.29	9.98e-02	0	2.92	TRUE	0.1	1.02	0.2	2.02
ENSG00000180257 (ZNF816)	0.29	0.14	4.8e-132	2.07	TRUE	0.14	1.04	0.23	1.68
ENSG00000122877 (EGR2)	0.29	0.11	1.6e-150	2.52	TRUE	0.15	1.28	0.22	1.93
ENSG00000105732 (ZNF574)	0.28	0.12	2.2e-190	2.37	TRUE	0.12	1.04	0.22	1.86
ENSG00000118263 (KLF7)	0.27	9.31e-02	0	2.95	TRUE	0.1	1.06	0.17	1.81
ENSG00000197928 (ZNF677)	0.27	8.97e-02	0	3.04	TRUE	0.09	1.02	0.16	1.8
ENSG00000189180 (ZNF33A)	0.27	0.11	2.6e-235	2.5	TRUE	0.11	1.04	0.2	1.88
ENSG00000171163 (ZNF692)	0.27	9.94e-02	1.3e-309	2.7	TRUE	0.1	1.01	0.2	2.06
ENSG00000083812 (ZNF324)	0.26	8.43e-02	0	3.14	TRUE	0.08	0.97	0.18	2.08
ENSG00000204859 (ZBTB48)	0.26	7.81e-02	0	3.38	TRUE	0.09	1.1	0.18	2.25
ENSG00000213762 (ZNF134)	0.26	0.11	7.2e-218	2.45	TRUE	0.12	1.09	0.18	1.73
ENSG00000179922 (ZNF784)	0.26	0.14	1.7e-78	1.84	TRUE	0.15	1.05	0.24	1.73
ENSG00000130803 (ZNF317)	0.25	0.13	4.7e-85	1.97	TRUE	0.14	1.08	0.23	1.77
ENSG00000182141 (ZNF708)	0.24	5.27e-02	0	4.48	TRUE	0.05	1.01	0.11	2.15
ENSG00000117010 (ZNF684)	0.23	8.66e-02	0	2.71	TRUE	0.09	1.02	0.17	1.93
ENSG00000170631 (ZNF16)	0.23	7.43e-02	0	3.13	TRUE	0.08	1.05	0.17	2.3
ENSG00000128610 (FEZF1)	0.23	7.2e-02	0	3.17	TRUE	0.08	1.08	0.14	1.92
ENSG00000085274 (MYNN)	0.23	7.09e-02	0	3.2	TRUE	0.07	1.0	0.14	1.93
ENSG00000181007 (ZFP82)	0.22	6.79e-02	0	3.31	TRUE	0.07	1.01	0.15	2.22
ENSG00000020256 (ZFP64)	0.22	5.27e-02	0	4.25	TRUE	0.06	1.05	0.15	2.78
ENSG00000196150 (ZNF250)	0.22	6.34e-02	0	3.42	TRUE	0.06	0.97	0.14	2.24
ENSG00000105497 (ZNF175)	0.21	6.5e-02	0	3.29	TRUE	0.07	1.05	0.14	2.1
ENSG00000196653 (ZNF502)	0.21	5.9e-02	0	3.5	TRUE	0.06	0.99	0.13	2.17
ENSG00000161298 (ZNF382)	0.21	6.85e-02	0	3.0	TRUE	0.07	1.06	0.15	2.22
ENSG00000162702 (ZNF281)	0.2	5.58e-02	0	3.65	TRUE	0.07	1.21	0.13	2.28
ENSG00000272602 (ZNF595)	0.2	6.12e-02	0	3.32	TRUE	0.06	0.99	0.15	2.45
ENSG00000196724 (ZNF418)	0.2	5.71e-02	0	3.54	TRUE	0.06	1.02	0.15	2.59
ENSG00000099326 (MZF1)	0.2	6.05e-02	0	3.31	TRUE	0.06	0.96	0.15	2.42
ENSG00000204366 (ZBTB12)	0.2	8.31e-02	3.7e-207	2.39	TRUE	0.09	1.04	0.15	1.78
ENSG00000160908 (ZNF394)	0.2	8.0e-02	2.4e-242	2.46	TRUE	0.08	1.0	0.16	1.94
ENSG00000149050 (ZNF214)	0.2	6.73e-02	0	2.9	TRUE	0.07	1.01	0.13	1.92
ENSG00000172748 (ZNF596)	0.19	7.61e-02	2.2e-239	2.5	TRUE	0.08	1.1	0.13	1.77
ENSG00000261678 (SCRT1)	0.19	6.76e-02	0	2.81	TRUE	0.07	1.0	0.14	2.05
ENSG00000204532 (ZSCAN5C)	0.18	4.79e-02	0	3.83	TRUE	0.05	1.05	0.11	2.3
ENSG00000170100 (ZNF778)	0.18	4.52e-02	0	3.99	TRUE	0.05	1.05	0.1	2.29
ENSG00000198039 (ZNF273)	0.18	4.69e-02	0	3.83	TRUE	0.05	1.06	0.11	2.28
ENSG00000136870 (ZNF189)	0.18	5.11e-02	0	3.49	TRUE	0.07	1.35	0.12	2.34
ENSG00000167555 (ZNF528)	0.18	5.94e-02	0	2.96	TRUE	0.07	1.16	0.13	2.21
ENSG00000173041 (ZNF680)	0.17	7.5e-02	1.8e-212	2.33	TRUE	0.08	1.05	0.11	1.53
ENSG00000179627 (ZBTB42)	0.17	5.76e-02	0	2.97	TRUE	0.07	1.29	0.12	2.04
ENSG00000163795 (ZNF513)	0.17	5.3e-02	0	3.17	TRUE	0.05	1.01	0.11	2.16
ENSG00000178229 (ZNF543)	0.17	4.87e-02	0	3.4	TRUE	0.05	1.01	0.11	2.27
ENSG00000100811 (YY1)	0.16	7.45e-02	2.0e-130	2.2	TRUE	0.08	1.1	0.14	1.91
ENSG00000018869 (ZNF582)	0.16	5.02e-02	0	3.26	TRUE	0.05	1.04	0.11	2.16
ENSG00000181894 (ZNF329)	0.16	4.93e-02	0	3.18	TRUE	0.05	1.01	0.11	2.13
ENSG00000085644 (ZNF213)	0.15	2.57e-02	0	6.01	TRUE	0.03	1.02	0.08	2.95
ENSG00000182318 (ZSCAN22)	0.15	5.34e-02	0	2.83	TRUE	0.05	1.01	0.12	2.2
ENSG00000105136 (ZNF419)	0.15	3.23e-02	0	4.58	TRUE	0.03	1.02	0.1	2.98
ENSG00000256683 (ZNF350)	0.15	4.49e-02	0	3.25	TRUE	0.05	1.01	0.09	2.03
ENSG00000164920 (OSR2)	0.15	3.87e-02	0	3.75	TRUE	0.05	1.35	0.09	2.32
ENSG00000105750 (ZNF85)	0.14	3.65e-02	0	3.92	TRUE	0.04	1.05	0.08	2.16
ENSG00000198146 (ZNF770)	0.14	3.66e-02	0	3.89	TRUE	0.04	1.06	0.1	2.61
ENSG00000180787 (ZFP3)	0.13	4.28e-02	0	3.09	TRUE	0.04	1.03	0.08	1.92
ENSG00000167554 (ZNF610)	0.13	4.32e-02	0	2.96	TRUE	0.05	1.15	0.08	1.8
ENSG00000196867 (ZFP28)	0.12	3.07e-02	0	4.03	TRUE	0.03	1.02	0.08	2.76
ENSG00000188295 (ZNF669)	0.12	2.61e-02	0	4.55	TRUE	0.03	1.06	0.06	2.3
ENSG00000155090 (KLF10)	0.12	4.83e-02	6.4e-88	2.46	TRUE	0.09	1.89	0.08	1.61
ENSG00000147124 (ZNF41)	0.12	1.39e-02	0	8.46	TRUE	0.01	1.01	0.08	5.8
ENSG00000188033 (ZNF490)	0.11	3.21e-02	0	3.56	TRUE	0.03	1.07	0.08	2.48
ENSG00000198046 (ZNF667)	0.11	3.13e-02	0	3.55	TRUE	0.03	1.03	0.08	2.47
ENSG00000178187 (ZNF454)	0.11	3.92e-02	0	2.8	TRUE	0.04	1.1	0.07	1.84
ENSG00000197372 (ZNF675)	0.11	3.72e-02	0	2.95	TRUE	0.04	1.06	0.08	2.08
ENSG00000173275 (ZNF449)	0.1	1.61e-02	0	6.31	TRUE	0.02	1.06	0.05	2.91
ENSG00000181444 (ZNF467)	7.78e-02	3.14e-02	9.9e-185	2.48	TRUE	0.04	1.2	0.06	2.01
ENSG00000182986 (ZNF320)	5.23e-02	6.23e-03	0	8.4	TRUE	0.01	0.93	0.03	5.52
